# Supplementary material for: Transcriptome analysis provides insights into copper toxicology in piebald naked carp (Gymnocypris eckloni)
Source: BMC Genomics. 2021 Jun 5;22:416. doi: 10.1186/s12864-021-07673-4 (PMC8178853; doi:10.1186/s12864-021-07673-4)
Supplement: Supplementary file 3 — Additional file 3. qPCR data. [file 12864_2021_7673_MOESM3_ESM.xlsx]

## Sheet: GILL
GENE	SAMPLE	EXPRESSION MEAN	EXPRESSION SD
PRDX1	Gill-1-1	1	0.0236755
	Cu-6-1-1-G	1.43727	0.0320247
	Cu-36-1-1-G	1.1487	0.0455076
	Cu-72-1-1-G	1.98618	0.0562043
eEF2	Gill-1-1	1	0.00894849
	Cu-6-1-1-G	0.890899	0.0702278
	Cu-36-1-1-G	1.78798	0.0665482
	Cu-72-1-1-G	1.43396	0.171964
Cu/Zn-SOD	Gill-1-1	1	0.0299474
	Cu-6-1-1-G	1.12246	0.0487952
	Cu-36-1-1-G	1.45397	0.0539598
	Cu-72-1-1-G	1.88339	0.0588668
eIF2α	Gill-1-1	1	0.0565952
	Cu-6-1-1-G	0.608502	0.0697322
	Cu-36-1-1-G	1.34412	0.115116
	Cu-72-1-1-G	2.54912	0.176986
Mn-SOD	Gill-1-1	1	0.0200094
	Cu-6-1-1-G	0.782773	0.026209
	Cu-36-1-1-G	1.41748	0.0467776
	Cu-72-1-1-G	1.37554	0.0389246
Gadd45bb	Gill-1-1	1	0.014429
	Cu-6-1-1-G	0.963707	0.0224879
	Cu-36-1-1-G	0.868541	0.0245777
	Cu-72-1-1-G	1.23685	0.0414123
Gpx1	Gill-1-1	1	0.328484
	Cu-6-1-1-G	2.31873	0.423251
	Cu-36-1-1-G	3.29817	1.85368
	Cu-72-1-1-G	2.81214	1.24298
Gstp1	Gill-1-1	1	0.0299474
	Cu-6-1-1-G	1.43727	0.162278
	Cu-36-1-1-G	0.816014	0.0516336
	Cu-72-1-1-G	0.503478	0.0176803
Hmox1	Gill-1-1	1	0.053091
	Cu-6-1-1-G	0.432269	0.0325477
	Cu-36-1-1-G	0.356013	0.014104
	Cu-72-1-1-G	1.26284	0.0443463
Hspa8b	Gill-1-1	1	0.0312557
	Cu-6-1-1-G	0.935191	0.03943
	Cu-36-1-1-G	1.08673	0.0853334
	Cu-72-1-1-G	0.974905	0.0386225
Nqo1	Gill-1-1	1	0.0291342
	Cu-6-1-1-G	1.19196	0.254026
	Cu-36-1-1-G	5.03968	0.214391
	Cu-72-1-1-G	3.52266	0.173803
Hspa14	Gill-1-1	1	0.0605595
	Cu-6-1-1-G	0.764895	0.0644998
	Cu-36-1-1-G	0.913831	0.0508054
	Cu-72-1-1-G	1.17013	0.147189
Eif4ebp1	Gill-1-1	1	0.958817
	Cu-6-1-1-G	3.31728	2.9571
	Cu-36-1-1-G	2.70695	0.110474
	Cu-72-1-1-G	5.83608	2.03104
Eef1b2	Gill-1-1	1	0.177983
	Cu-6-1-1-G	3.25653	1.1962
	Cu-36-1-1-G	4.28709	1.23836
	Cu-72-1-1-G	5.03968	1.41781
Hspa9	Gill-1-1	1	0.455723
	Cu-6-1-1-G	4.89056	1.41782
	Cu-36-1-1-G	3.11666	1.25341
	Cu-72-1-1-G	1.95432	0.886396

## Sheet: LIVER
GENE	SAMPLE	EXPRESSION MEAN	EXPRESSION SD
Prdx1	Liver-1-1	1	0.0362386
	Cu-6-1-1-L	0.687771	0.00778491
	Cu-36-1-1-L	0.97041	0.037046
	Cu-72-1-1-L	1.09429	0.0613094
eEF2	Liver-1-1	1	0.0632754
	Cu-6-1-1-L	1.1355	0.0268836
	Cu-36-1-1-L	1.19748	0.0513903
	Cu-72-1-1-L	1.43396	0.0339496
Cu/Zn-SOD	Liver-1-1	1	0.010588
	Cu-6-1-1-L	0.63728	0.0230942
	Cu-36-1-1-L	1.05214	0.034465
	Cu-72-1-1-L	1.13813	0.0349851
eIF2α	Liver-1-1	1	0.0933392
	Cu-6-1-1-L	1.43396	0.0429432
	Cu-36-1-1-L	2.38392	0.215447
	Cu-72-1-1-L	2.2974	0.102379
Mn-SOD	Liver-1-1	1	0.0320151
	Cu-6-1-1-L	0.833161	0.0105437
	Cu-36-1-1-L	1.66632	0.0666843
	Cu-72-1-1-L	1.96791	0.0261196
Gadd45b1	Liver-1-1	1	0.0571584
	Cu-6-1-1-L	1.19472	0.024379
	Cu-36-1-1-L	1.39797	0.156046
	Cu-72-1-1-L	1.39152	0.0691061
Gpx1	Liver-1-1	1	0.159574
	Cu-6-1-1-L	0.160799	0.100999
	Cu-36-1-1-L	0.173539	0.148766
	Cu-72-1-1-L	0.0719597	0.0356473
Gstp1	Liver-1-1	1	0.112481
	Cu-6-1-1-L	1.50177	0.166769
	Cu-36-1-1-L	0.868541	0.0371114
	Cu-72-1-1-L	1.17013	0.0746303
Hmox1	Liver-1-1	1	0.0723667
	Cu-6-1-1-L	0.586417	0.0488896
	Cu-36-1-1-L	0.608502	0.0385032
	Cu-72-1-1-L	0.484085	0.0413231
Hspa8b	Liver-1-1	1	0.0496621
	Cu-6-1-1-L	0.503478	0.0250038
	Cu-36-1-1-L	0.48971	0.054663
	Cu-72-1-1-L	0.806642	0.0288729
Nqo1	Liver-1-1	1	0.0392103
	Cu-6-1-1-L	0.0964996	0.00643892
	Cu-36-1-1-L	2.75745	0.118337
	Cu-72-1-1-L	1.29235	0.158903
Hspa14	Liver-1-1	1	0.110324
	Cu-6-1-1-L	1.45734	0.0218217
	Cu-36-1-1-L	1.49485	0.156226
	Cu-72-1-1-L	2.56093	0.115949
Eif4ebp1	Liver-1-1	1	0.156637
	Cu-6-1-1-L	0.336808	0.141366
	Cu-36-1-1-L	2.30271	0.353075
	Cu-72-1-1-L	2.10429	0.215522
Eef1b2	Liver-1-1	1.00007	0.0140637
	Cu-6-1-1-L	0.113352	0.013692
	Cu-36-1-1-L	0.568466	0.00989895
	Cu-72-1-1-L	0.837611	0.201781
Hspa9	Liver-1-1	1	0.317363
	Cu-6-1-1-L	0.236514	0.0305238
	Cu-36-1-1-L	1.50177	0.30938
	Cu-72-1-1-L	0.948246	0.178152
